# Supplementary material for: Human cyclophilin 40 unravels neurotoxic amyloids
Source: PLoS Biol. 2017 Jun 27;15(6):e2001336. doi: 10.1371/journal.pbio.2001336 (PMC5486962; doi:10.1371/journal.pbio.2001336)
Supplement: S1 Data — (XLSX) [file pbio.2001336.s012.xlsx]

## Sheet: Figure 1A
Figure 1A	Thioflavin T fluorescence measured after PPIase addition
Time (Hours)	Tau fibrils			+CyP40			+FKBP52			+FKBP51
0	4150	4280	4610	4006	4510	4624	4286	4335	4600	4240	4218	4523
1	3984	4301	4599	4155	4378	4401	4652	4510	4684	4355	4620	4517
2	4225	4610	4738	2811	3410	3705	4710	4665	4599	4451	4590	4769
4	4355	4548	4720	2588	3233	3359	4844	5005	4689	4510	4285	4812

## Sheet: Figure 2C
Figure 2C	Quantification of Insoluble Tau				Figure 2C	Quantification of Soluble Tau
n=8 for each group
GFP	CyP40				GFP	CyP40
75.5771	63.4849				96.1009	137.167
101.419	60.3982				115.488	110.258
93.4047	38.3401				97.7983	105.211
115.621	49.7255				105.567	108.067
131.068	33.3081				113.238	104.777
88.7049	57.5941				97.6964	111.267
113.595	94.0694				100.245	123.132
80.6108	87.5613				73.8665	133.74

## Sheet: Figure 3B
Figure 3B	Silver Positive Tau Quantification of mouse hippocampus
n=8 for each group, n=individual mouse
Intensity per area
GFP	CyP40
102.669	32.4217
103.13	63.196
119.012	68.4679
84.7446	79.0774
106.689	19.8353
94.4975	119.012
110.115	86.9852
79.1433	50.8731

## Sheet: Figure 3D
Figure 3D	T22 Tau Quantification of mouse hippcampus
n=8 for each group, n=individual mouse
Intensity per area
GFP	CyP40
60.0032	38.5347
91.7732	31.766
147.654	76.0248
112.18	56.5328
58.2714	55.7354
106.311	39.8142
114.673	33.3222
109.134	66.4648

## Sheet: Figure 3F
Figure 3F	Raw count of Hippocampal CA1 Neurons
n=8 individual mice in each cohort, cells counted positive for both neun and nissl
GFP	CyP40
560.858	1450.57
737.236	1688.89
975.346	1947.7
1084.12	1985.64
1139.36	3122.87
1402.54	2041
1104	2651
898	1785

## Sheet: Figure 4A
Figure 4A	Radial Arm Water Maze - Errors per day raw values
Values are errors. Top is Day 1 and Bottom Day 2
Trial					wt GFP											wt CyP40										rTg4510 GFP												rTg4510 CyP40
1	0	1.66667	2	6	3	1.33333	4.33333	4	5		7	2	7.33333	6	1.33333	2.66667	4.33333	3.66667	9	6.66667		2	6	2.33333	4.66667	3.66667	3.33333	1.33333	1.33333	10.6667		10	5	2	9	2.66667	1	3.33333	3.66667	3	8.66667
2	2	2.33333	1.66667	0.666667	2.66667	9.66667	1.66667	2.66667	2.33333		4.33333	2.66667	2	2.66667	1.66667	0.333333	1.33333	0.333333	1	3.33333		9	4.33333	1.33333	3.33333	2.66667	5	6	5.66667	15		8.66667	4.66667	3.66667	11.3333	3.33333	9.33333	7.33333	3.33333	2.66667	12
3	0	1	1.33333	0.333333	1.33333	3	1	2.33333	0.666667		0.333333	0.333333	0	1	0.333333	1.33333	1.66667	0.666667	0	0.666667		1.33333	7.33333	2	5	1.66667	8	9.66667	6.66667	10.3333		12.6667	3	4.66667	10	4.33333	4.66667	4	4	2.33333	11.3333
4	2.33333	1.33333	4.33333	0.666667	2.33333	1.66667	2	3	2.33333		0.333333	0.666667	1	0	3.66667	1	1	1	0	0.333333		2.66667	6.66667	1.66667	7.66667	5.33333	0.666667	15	8	14		11.6667	1.66667	1	1.66667	1.66667	0.666667	2.33333	4.66667	3.66667	7
5	0.666667	1.33333	6	1.66667	2.33333	5.66667	0.333333	2.66667	0.666667		4	0.333333	2	0	2.33333	4	1	1.66667	0.333333	0.333333		2.33333	7.66667	2.33333	7.66667	8.66667	7	15.6667	0.666667	6		2	1	0.666667	5.66667	1.33333	2	3.33333	3	4	6.66667
1	1.33333	1.33333	0.666667	1.66667	1.66667	3.33333	3.66667	1	0.666667		0.666667	1	1	0	1.66667	0	0	1.33333	0	1.33333		1.33333	10.6667	1	3	8	3.66667	12.3333	1	8.33333		6.66667	3.33333	6.33333	3.33333	5.66667	0.666667	3.66667	2.33333	3.66667	7.66667
2	1	0	2	0.666667	0.333333	1.33333	4.66667	0.333333	0.666667		0	0.666667	1.66667	0.333333	1.33333	0.666667	0.333333	1.66667	0	0.333333		4	9.33333	3.66667	7.33333	6.33333	2.66667	12.3333	10.6667	7.33333		19.3333	8	7	3.66667	4.66667	1	6.33333	2.33333	4.66667	2.66667
3	0	0.333333	1.33333	0.333333	0.666667	1.66667	1.66667	1.66667	0.333333		1	0.333333	1	0	0.666667	0	0	1.33333	0.666667	0		3.33333	7.66667	1.66667	7.33333	5.66667	2.66667	7.33333	9.66667	7.66667		6.33333	4.33333	2.33333	1	6.66667	3.33333	2.33333	1.33333	1	0
4	0.333333	0	1	0	1	2	0.333333	2.66667	1.66667		0.333333	1	0.666667	0.666667	0.333333	0	0.666667	1	0.666667	0		2.33333	9	1.33333	4.33333	6.66667	1	10	5	7.33333		12	4.33333	3.66667	2	6.33333	0.666667	0.666667	3.33333	5.33333	2.66667
5	1	2	0	1	2	2.33333	1.33333	1	0.333333		0	0.666667	0.666667	0	0	1	1	1.33333	0.666667	1		1	9.66667	1	4.66667	7.33333	3	7.33333	10	8.66667		9.33333	9.33333	1	1	5.33333	2.66667	0.666667	0.666667	11	0

## Sheet: Figure 4B
Figure 4B	Fear Conditioning and Cued Testing
Grey Box: Day 1 Conditioning, White: Day 2 Cued Testing with Altered Context
Values are % of time Freezing
Minute	WT-GFP						rTg4510-GFP						WT-CyP40						rTg4510-CYP40
1	16.67	0	0	0	0	0	0	20	0	0	20	0	0	0	0	0	0	0	0	0	0	0	0	0
2	16.67	0	0	0	0	0	0	0	0	0	0	0	0	0	0	0	0	0	0	0	0	0	0	0
4	83.33	66.67	0	50	66.67	66.67	20	0	0	20	0	0	33.33	16.67	0	33.33	33.33	33.33	80	40	20	20	20	40
5	50	50	100	66.67	83.33	66.67	20	0	0	0	40	60	66.67	50	33.33	50	50	50	60	40	20	60	40	40
1	0	0	0	0	33.33	16.67	0	0	0	0	20	0	0	0	0	0	0	0	0	0	0	0	0	0
2	16.67	16.67	16.67	33.33	33.33	33.33	0	40	0	20	0	0	0	16.67	0	16.67	0	16.67	40	40	20	20	20	0
3	50	0	0	0	16.67	16.67	20	0	0	20	0	0	33.33	0	0	0	0	0	0	0	0	20	20	20
5	83.33	100	100	83.33	100	83.33	40	80	40	80	40	40	100	66.67	100	100	66.67	66.67	100	100	80	60	80	100
6	83.33	100	66.67	100	66.67	66.67	40	60	20	20	60	60	50	83.33	83.33	83.33	66.67	83.33	80	80	60	60	40	40
7	33.33	66.67	50	66.67	66.67	83.33	20	0	0	20	20	0	83.33	50	66.67	100	33.33	83.33	80	40	20	80	40	40

## Sheet: Figure 5A
Figure 5A	ThT Disaggregase quantification of A53T alpha synuclein
n=2, 2 independent replicates
aSyn A53T	+CyP40
10234	4852
10844	6241
9211	5551
12011	7002

## Sheet: Figure 5C
Figure 5C	ThT Quantification of AB42 disaggregation
A	+CyP40
4312	4100
4500	3911
3800	4010
3785	3650

## Sheet: Figure 6L
Figure 6L	ThT Quantification of K18 disaggregation
n=3
K18	K18 + CyP40
4410	4450
4451	3985
4750	4510

[truncated: 8 more sheets: Figure 7A, Figure 7C, S1 Figure, S2 Figure, S3 Figure, S5 Figure, S7 Figure, S9 Figure]
